# Supplementary material for: Exploring middle-aged adults’ satisfaction with the Wasfaty electronic prescription system: a cross-sectional study in Tabuk, Saudi Arabia
Source: PeerJ. 2026 Mar 23;14:e21011. doi: 10.7717/peerj.21011 (PMC13020429; doi:10.7717/peerj.21011)
Supplement: Supplemental Information 2 [file peerj-14-21011-s002.xlsx]

## Sheet: Sheet1
Gender	Age	Education	Occupation	Chronic disease	Availability of Wasfaty Service near your location	Availability of medications	Pharmacist Enquiry on Medication Usage	Pharmacist Enquiry on Health Issues	Pharmacist counseling about proper use of medications	Privacy During Consultation	Efficiency of Wasfaty System	Service Speed and Waiting Time	Satisfaction with Wasfaty System
Female	40-49	Bachelor's	Unemployed	Yes	Yes	Yes	No	No	No	No	Yes	No	Yes
Male	50-59	Ph.D	Employed	No	Yes	Yes	Yes	Yes	Yes	Yes	Yes	Yes	No
Female	50-59	Bachelor's	Unemployed	Yes	Yes	Yes	No	Yes	No	No	No	No	No
Male	40-49	Bachelor's	Employed	No	Yes	Yes	No	No	No	No	Yes	Yes	Yes
Male	40-49	Bachelor's	Employed	Yes	Yes	Yes	Yes	Yes	No	No	Yes	Yes	Yes
Female	50-59	Primary	Unemployed	Yes	Yes	No	No	Yes	No	No	No	No	Yes
Female	50-59	Diploma	Unemployed	Yes	Yes	Yes	No	Yes	No	No	Yes	Yes	No
Female	40-49	Diploma	Unemployed	Yes	Yes	Yes	Yes	No	Yes	Yes	Yes	Yes	Yes
Female	40-49	Diploma	Employed	No	Yes	No	No	Yes	Yes	Yes	Yes	Yes	Yes
Female	40-49	Bachelor's	Unemployed	Yes	Yes	Yes	Yes	No	No	No	Yes	Yes	No
Male	40-49	Ph.D	Employed	Yes	Yes	Yes	No	No	No	No	Yes	Yes	Yes
Male	40-49	Secondary	Employed	No	Yes	Yes	Yes	Yes	No	No	Yes	Yes	Yes
Female	40-49	Diploma	Employed	Yes	Yes	Yes	Yes	Yes	No	No	Yes	Yes	Yes
Female	40-49	Bachelor's	Employed	Yes	Yes	Yes	Yes	Yes	Yes	Yes	Yes	Yes	Yes
Female	50-59	Bachelor's	Employed	Yes	No	Yes	No	No	No	No	Yes	No	Yes
Male	50-59	Ph.D	Employed	Yes	Yes	Yes	No	Yes	No	No	Yes	Yes	Yes
Female	40-49	Ph.D	Employed	Yes	Yes	Yes	Yes	Yes	Yes	Yes	Yes	Yes	Yes
Male	50-59	Bachelor's	Unemployed	Yes	Yes	Yes	No	Yes	Yes	Yes	Yes	Yes	Yes
Male	40-49	Bachelor's	Employed	Yes	Yes	Yes	No	No	No	No	Yes	Yes	Yes
Male	40-49	Master's	Employed	Yes	Yes	No	No	No	No	No	Yes	No	Yes
Female	40-49	Bachelor's	Employed	Yes	Yes	Yes	Yes	Yes	Yes	Yes	Yes	Yes	Yes
Male	40-49	Bachelor's	Employed	Yes	Yes	No	No	No	No	No	Yes	Yes	Yes
Male	40-49	Secondary	Employed	Yes	Yes	Yes	Yes	Yes	Yes	Yes	Yes	Yes	Yes
Male	40-49	Secondary	Employed	Yes	Yes	Yes	Yes	Yes	No	No	Yes	Yes	Yes
Male	40-49	Bachelor's	Employed	No	Yes	No	Yes	No	No	No	Yes	No	Yes
Male	40-49	Bachelor's	Employed	Yes	Yes	Yes	No	No	No	No	Yes	Yes	Yes
Female	40-49	Bachelor's	Employed	Yes	Yes	Yes	No	No	Yes	Yes	Yes	Yes	Yes
Male	40-49	Bachelor's	Employed	Yes	Yes	No	Yes	No	No	No	Yes	Yes	Yes
Male	40-49	Master's	Employed	No	No	No	Yes	No	Yes	Yes	No	No	No
Male	40-49	Secondary	Unemployed	Yes	No	No	Yes	Yes	No	No	Yes	Yes	Yes
Male	40-49	Bachelor's	Employed	Yes	Yes	No	Yes	Yes	No	No	No	No	No
Male	40-49	Secondary	Employed	Yes	No	No	No	No	No	No	Yes	Yes	Yes
Male	40-49	Master's	Employed	Yes	No	No	No	No	No	No	No	Yes	No
Female	40-49	Bachelor's	Unemployed	No	Yes	Yes	Yes	Yes	Yes	Yes	Yes	Yes	Yes
Male	50-59	Bachelor's	Employed	Yes	Yes	Yes	Yes	Yes	No	No	Yes	No	Yes
Female	50-59	Primary	Unemployed	Yes	Yes	No	Yes	No	Yes	Yes	Yes	Yes	Yes
Male	40-49	Bachelor's	Employed	Yes	Yes	Yes	Yes	Yes	Yes	Yes	Yes	Yes	Yes
Male	50-59	Diploma	Employed	No	No	No	Yes	No	No	No	Yes	No	Yes
Male	50-59	Bachelor's	Employed	Yes	No	Yes	No	No	No	No	No	Yes	No
Male	50-59	Bachelor's	Employed	Yes	Yes	Yes	Yes	Yes	No	No	Yes	Yes	Yes
Male	50-59	Bachelor's	Employed	No	Yes	Yes	Yes	No	No	No	Yes	Yes	Yes
Male	50-59	Bachelor's	Employed	Yes	Yes	Yes	Yes	Yes	Yes	Yes	Yes	Yes	Yes
Male	50-59	Bachelor's	Employed	Yes	Yes	No	Yes	Yes	No	No	Yes	No	Yes
Male	50-59	Bachelor's	Employed	No	Yes	No	No	No	No	No	Yes	Yes	Yes
Male	40-49	Bachelor's	Employed	Yes	Yes	Yes	No	Yes	No	No	Yes	Yes	No
Female	50-59	Bachelor's	Employed	Yes	No	Yes	Yes	Yes	Yes	Yes	Yes	No	Yes
Female	40-49	Bachelor's	Employed	Yes	No	Yes	No	Yes	Yes	Yes	No	No	Yes
Male	50-59	Bachelor's	Employed	Yes	Yes	Yes	No	Yes	No	No	Yes	Yes	Yes
Female	50-59	Bachelor's	Employed	Yes	Yes	No	Yes	Yes	Yes	Yes	Yes	Yes	Yes
Female	40-49	Diploma	Employed	Yes	No	Yes	No	Yes	No	No	Yes	Yes	No
Male	40-49	Bachelor's	Employed	Yes	Yes	Yes	No	Yes	No	No	Yes	No	Yes
Female	40-49	Diploma	Employed	Yes	Yes	Yes	Yes	Yes	No	No	Yes	Yes	Yes
Male	40-49	Secondary	Employed	No	Yes	Yes	No	Yes	Yes	Yes	Yes	Yes	Yes
Male	40-49	Diploma	Employed	Yes	No	Yes	No	Yes	Yes	Yes	Yes	No	Yes
Female	50-59	Master's	Employed	Yes	Yes	No	Yes	Yes	Yes	No	Yes	Yes	Yes
Male	50-59	Bachelor's	Employed	Yes	Yes	No	No	No	No	No	No	Yes	No
Male	50-59	Bachelor's	Employed	No	No	Yes	No	No	Yes	No	Yes	No	Yes
Female	50-59	Bachelor's	Employed	No	Yes	Yes	Yes	No	Yes	Yes	Yes	No	Yes
Female	40-49	Bachelor's	Employed	Yes	Yes	Yes	No	No	No	No	No	No	No
Male	40-49	Bachelor's	Employed	Yes	Yes	Yes	Yes	Yes	Yes	Yes	Yes	Yes	Yes
Male	40-49	Diploma	Unemployed	No	Yes	Yes	Yes	No	No	No	Yes	Yes	Yes
Female	40-49	Diploma	Employed	Yes	Yes	Yes	No	Yes	Yes	Yes	No	Yes	No
Female	40-49	Bachelor's	Employed	Yes	No	No	Yes	Yes	No	No	Yes	No	No
Female	50-59	Diploma	Employed	Yes	Yes	Yes	No	Yes	No	No	No	Yes	Yes
Female	50-59	Bachelor's	Employed	No	No	Yes	Yes	No	No	No	No	Yes	Yes
Male	40-49	Bachelor's	Employed	Yes	Yes	No	Yes	No	No	No	Yes	Yes	No
Female	40-49	Bachelor's	Unemployed	Yes	Yes	Yes	Yes	No	Yes	No	Yes	Yes	Yes
Female	40-49	Diploma	Employed	Yes	Yes	Yes	Yes	Yes	Yes	Yes	Yes	Yes	Yes
Female	50-59	Diploma	Employed	Yes	No	Yes	Yes	Yes	No	No	No	Yes	No
Female	50-59	Bachelor's	Employed	No	Yes	Yes	Yes	Yes	No	No	Yes	Yes	Yes
Female	40-49	Diploma	Employed	Yes	No	Yes	Yes	Yes	Yes	Yes	Yes	Yes	Yes
Female	40-49	Bachelor's	Employed	Yes	Yes	Yes	Yes	Yes	No	No	No	No	Yes
Female	50-59	Bachelor's	Employed	Yes	No	Yes	Yes	Yes	Yes	Yes	Yes	Yes	Yes
Female	50-59	Diploma	Employed	No	Yes	Yes	Yes	Yes	Yes	Yes	Yes	Yes	Yes
Female	50-59	Bachelor's	Employed	Yes	Yes	Yes	No	No	Yes	No	Yes	Yes	Yes
Female	40-49	Bachelor's	Employed	Yes	Yes	Yes	Yes	Yes	Yes	Yes	Yes	Yes	Yes
Female	40-49	Bachelor's	Unemployed	Yes	No	Yes	No	No	No	No	No	No	No
Female	50-59	Diploma	Employed	No	Yes	Yes	No	No	No	No	Yes	Yes	Yes
Male	50-59	Bachelor's	Employed	No	Yes	Yes	Yes	No	Yes	Yes	Yes	No	Yes
Female	40-49	Bachelor's	Employed	Yes	No	No	Yes	Yes	Yes	Yes	Yes	Yes	Yes
Female	50-59	Bachelor's	Unemployed	No	Yes	Yes	No	Yes	Yes	Yes	Yes	Yes	Yes
Male	50-59	Bachelor's	Employed	No	Yes	Yes	Yes	Yes	Yes	Yes	Yes	Yes	Yes
Female	40-49	Secondary	Employed	Yes	Yes	Yes	Yes	Yes	Yes	Yes	Yes	Yes	Yes
Male	40-49	Master's	Employed	Yes	Yes	Yes	No	No	No	No	Yes	Yes	Yes
Male	40-49	Bachelor's	Employed	Yes	Yes	Yes	No	No	No	No	Yes	Yes	No
Male	40-49	Bachelor's	Employed	No	Yes	Yes	No	No	No	No	No	No	Yes
Male	50-59	Diploma	Employed	Yes	Yes	No	Yes	Yes	No	No	Yes	No	Yes
Male	50-59	Diploma	Employed	No	Yes	Yes	No	No	Yes	Yes	Yes	No	Yes
Male	50-59	Bachelor's	Unemployed	Yes	No	No	No	No	No	No	No	No	No
Male	40-49	Master's	Employed	Yes	Yes	No	Yes	Yes	No	No	Yes	Yes	Yes
Male	40-49	Bachelor's	Employed	No	Yes	Yes	No	No	No	No	Yes	Yes	Yes
Male	50-59	Diploma	Employed	No	Yes	Yes	No	No	Yes	No	Yes	Yes	Yes
Male	40-49	Bachelor's	Employed	Yes	Yes	Yes	Yes	Yes	Yes	Yes	Yes	Yes	Yes
Female	50-59	Bachelor's	Employed	Yes	Yes	Yes	Yes	No	Yes	Yes	Yes	Yes	Yes
Male	50-59	Bachelor's	Employed	No	Yes	Yes	No	No	No	No	Yes	Yes	Yes
Female	40-49	Bachelor's	Employed	Yes	No	Yes	No	Yes	Yes	No	Yes	No	Yes
Male	50-59	Diploma	Employed	Yes	Yes	Yes	Yes	Yes	Yes	Yes	Yes	Yes	Yes
Female	40-49	Diploma	Employed	No	Yes	Yes	No	No	No	No	No	Yes	No
Male	40-49	Secondary	Unemployed	Yes	Yes	Yes	Yes	Yes	Yes	Yes	Yes	Yes	Yes
Female	40-49	Bachelor's	Unemployed	Yes	Yes	Yes	No	No	Yes	Yes	Yes	Yes	Yes
